# Supplementary material for: Small molecule inhibitor of orphan GPCR dimerization improves host defense and blood pressure control in mice
Source: J Clin Invest. 2026 Aug 3;136(15):e203162. doi: 10.1172/JCI203162 (PMC13430022; doi:10.1172/JCI203162)
Supplement: Supplemental data set 3 [file jci-136-203162-s100.xlsx]

## Sheet: Structural Alignment
Binding Site Sequence (GPRC5B)	101	104	105	108	109	111	112	115	120	121	123	124	127	128	131	132	178	181
GPRC5B_models	L	L	G	G	L	F	A	I	T	I	S	V	F	L	V	L	V	L
GPRC5D	L	L	G	G	L	F	A	I	Q	T	P	V	F	L	V	L	T	V
mGluR2	G	F	L	C	M	F	I	A	A	V	T	L	L	G	T	A	V	L
mGluR1	A	F	L	V	C	F	T	A	T	S	Y	L	L	L	L	S	V	I
mGluR5	A	C	L	L	C	F	C	A	I	Y	Y	L	I	G	L	S	V	F

## Sheet: Summary
Structures	Binding site heavy atom RMSD	SD	n_atoms_used
SWISS-MODEL_vs_MODELLER	1.71	0.707528	133
SWISS-MODEL_vs_AF	1.56	0.923906	133
MODELLER_vs_AF	1.71	0.878352	133
SWISS-MODEL_vs_GPRC5D (9IMA)	1.81	0.735139	124
SWISS-MODEL_vs_GPRC5D (8YZK)	1.84	0.852223	121
MODELLER_vs_GPRC5D (9IMA)	1.81	0.702236	124
MODELLER_vs_GPRC5D (8YZK)	1.71	0.600646	121
AF_vs_GPRC5D (9IMA)	0.88	0.53433	124
AF_vs_GPRC5D (8YZK)	1.18	0.846434	121
GPRC5D (9IMA) VS GPRC5D (8YZK)	1.03796	0.66048	131

## Sheet: SWISS-MODEL_vs_MODELLER
model_residue	pair	heavy_atom_rmsd_A	n_common_heavy_atoms
101	SWISS-MODEL_vs_MODELLER	1.61884	8
104	SWISS-MODEL_vs_MODELLER	1.37016	8
105	SWISS-MODEL_vs_MODELLER	0.536114	4
108	SWISS-MODEL_vs_MODELLER	0.627258	4
109	SWISS-MODEL_vs_MODELLER	1.31832	8
111	SWISS-MODEL_vs_MODELLER	1.62851	11
112	SWISS-MODEL_vs_MODELLER	1.09578	5
115	SWISS-MODEL_vs_MODELLER	1.08052	8
120	SWISS-MODEL_vs_MODELLER	2.75074	7
121	SWISS-MODEL_vs_MODELLER	2.69984	8
123	SWISS-MODEL_vs_MODELLER	2.09421	6
124	SWISS-MODEL_vs_MODELLER	2.43433	7
127	SWISS-MODEL_vs_MODELLER	2.6466	11
128	SWISS-MODEL_vs_MODELLER	2.76872	8
131	SWISS-MODEL_vs_MODELLER	1.40543	7
132	SWISS-MODEL_vs_MODELLER	1.49376	8
178	SWISS-MODEL_vs_MODELLER	1.70911	7
181	SWISS-MODEL_vs_MODELLER	1.53776	8
	Average	1.712
	SD	0.707528

## Sheet: MODELLER_vs_AF
model_residue	pair	heavy_atom_rmsd_A	n_common_heavy_atoms
101	MODELLER_vs_AF	1.46484	8
104	MODELLER_vs_AF	1.37202	8
105	MODELLER_vs_AF	0.452689	4
108	MODELLER_vs_AF	0.830517	4
109	MODELLER_vs_AF	2.06052	8
111	MODELLER_vs_AF	4.29325	11
112	MODELLER_vs_AF	0.865629	5
115	MODELLER_vs_AF	2.32832	8
120	MODELLER_vs_AF	1.63447	7
121	MODELLER_vs_AF	1.43217	8
123	MODELLER_vs_AF	1.70736	6
124	MODELLER_vs_AF	1.72531	7
127	MODELLER_vs_AF	2.41651	11
128	MODELLER_vs_AF	2.81257	8
131	MODELLER_vs_AF	2.13002	7
132	MODELLER_vs_AF	1.54563	8
178	MODELLER_vs_AF	0.966213	7
181	MODELLER_vs_AF	1.31126	8
	Average	1.712
	SD	0.878352

## Sheet: SWISS-MODEL_vs_AF
model_residue	pair	heavy_atom_rmsd_A	n_common_heavy_atoms
101	SWISS-MODEL_vs_AF	0.463805	8
104	SWISS-MODEL_vs_AF	1.49729	8
105	SWISS-MODEL_vs_AF	0.54797	4
108	SWISS-MODEL_vs_AF	0.851847	4
109	SWISS-MODEL_vs_AF	1.59552	8
111	SWISS-MODEL_vs_AF	4.19689	11
112	SWISS-MODEL_vs_AF	1.50536	5
115	SWISS-MODEL_vs_AF	2.82483	8
120	SWISS-MODEL_vs_AF	2.48112	7
121	SWISS-MODEL_vs_AF	2.10434	8
123	SWISS-MODEL_vs_AF	1.24027	6
124	SWISS-MODEL_vs_AF	1.20056	7
127	SWISS-MODEL_vs_AF	0.481182	11
128	SWISS-MODEL_vs_AF	0.960208	8
131	SWISS-MODEL_vs_AF	1.3677	7
132	SWISS-MODEL_vs_AF	2.0249	8
178	SWISS-MODEL_vs_AF	1.30176	7
181	SWISS-MODEL_vs_AF	1.50159	8
	Average	1.56373
	SD	0.923906

## Sheet: GPRC5D (9IMA)_AF
model	model_residue	target	target_residue	heavy_atom_rmsd_A	n_common_heavy_atoms
AF	101	GPRC5D (9IMA)	68	2.02968	8
AF	104	GPRC5D (9IMA)	71	0.580091	8
AF	105	GPRC5D (9IMA)	72	0.505257	4
AF	108	GPRC5D (9IMA)	75	0.551112	4
AF	109	GPRC5D (9IMA)	76	0.584577	8
AF	111	GPRC5D (9IMA)	78	0.898278	11
AF	112	GPRC5D (9IMA)	79	0.454613	5
AF	115	GPRC5D (9IMA)	82	0.928292	8
AF	120	GPRC5D (9IMA)	87	2.09558	5
AF	121	GPRC5D (9IMA)	88	1.29219	6
AF	123	GPRC5D (9IMA)	90	0.67229	5
AF	124	GPRC5D (9IMA)	91	0.821044	7
AF	127	GPRC5D (9IMA)	94	1.46163	11
AF	128	GPRC5D (9IMA)	95	0.273572	8
AF	131	GPRC5D (9IMA)	98	0.445063	7
AF	132	GPRC5D (9IMA)	99	0.334061	8
AF	178	GPRC5D (9IMA)	145	0.996307	6
AF	181	GPRC5D (9IMA)	148	1.02899	5
			Average	0.886257
			SD	0.53433

## Sheet: GPRC5D (9IMA)_MODELLER
model	model_residue	target	target_residue	heavy_atom_rmsd_A	n_common_heavy_atoms
MODELLER	101	GPRC5D (9IMA)	68	1.55996	8
MODELLER	104	GPRC5D (9IMA)	71	1.68567	8
MODELLER	105	GPRC5D (9IMA)	72	0.923607	4
MODELLER	108	GPRC5D (9IMA)	75	1.25892	4
MODELLER	109	GPRC5D (9IMA)	76	2.27522	8
MODELLER	111	GPRC5D (9IMA)	78	3.56491	11
MODELLER	112	GPRC5D (9IMA)	79	0.89287	5
MODELLER	115	GPRC5D (9IMA)	82	2.32217	8
MODELLER	120	GPRC5D (9IMA)	87	2.60342	5
MODELLER	121	GPRC5D (9IMA)	88	1.50526	6
MODELLER	123	GPRC5D (9IMA)	90	1.53197	5
MODELLER	124	GPRC5D (9IMA)	91	1.64822	7
MODELLER	127	GPRC5D (9IMA)	94	2.06034	11
MODELLER	128	GPRC5D (9IMA)	95	2.71469	8
MODELLER	131	GPRC5D (9IMA)	98	2.10819	7
MODELLER	132	GPRC5D (9IMA)	99	1.77711	8
MODELLER	178	GPRC5D (9IMA)	145	1.24266	6
MODELLER	181	GPRC5D (9IMA)	148	0.974681	5
			Average	1.81388
			SD	0.702236

## Sheet: GPRC5D (9IMA)_SWISS_MODEL
model	model_residue	target	target_residue	heavy_atom_rmsd_A	n_common_heavy_atoms
SWISS-MODEL	101	GPRC5D (9IMA)	68	2.2511	8
SWISS-MODEL	104	GPRC5D (9IMA)	71	1.60099	8
SWISS-MODEL	105	GPRC5D (9IMA)	72	0.99042	4
SWISS-MODEL	108	GPRC5D (9IMA)	75	1.3185	4
SWISS-MODEL	109	GPRC5D (9IMA)	76	1.87751	8
SWISS-MODEL	111	GPRC5D (9IMA)	78	3.53862	11
SWISS-MODEL	112	GPRC5D (9IMA)	79	1.62647	5
SWISS-MODEL	115	GPRC5D (9IMA)	82	2.98108	8
SWISS-MODEL	120	GPRC5D (9IMA)	87	2.93698	5
SWISS-MODEL	121	GPRC5D (9IMA)	88	1.9809	6
SWISS-MODEL	123	GPRC5D (9IMA)	90	1.10439	5
SWISS-MODEL	124	GPRC5D (9IMA)	91	1.41254	7
SWISS-MODEL	127	GPRC5D (9IMA)	94	1.51481	11
SWISS-MODEL	128	GPRC5D (9IMA)	95	0.84851	8
SWISS-MODEL	131	GPRC5D (9IMA)	98	1.23147	7
SWISS-MODEL	132	GPRC5D (9IMA)	99	2.2475	8
SWISS-MODEL	178	GPRC5D (9IMA)	145	1.4575	6
SWISS-MODEL	181	GPRC5D (9IMA)	148	1.6657	5
			Average	1.81028
			SD	0.735139

## Sheet: GPRC5D (8YZK)_AF
model	model_residue	target	target_residue	heavy_atom_rmsd_A	n_common_heavy_atoms
AF	101	GPRC5D (8YZK)	68	0.0960101	5
AF	104	GPRC5D (8YZK)	71	0.963742	8
AF	105	GPRC5D (8YZK)	72	0.239196	4
AF	108	GPRC5D (8YZK)	75	0.408636	4
AF	109	GPRC5D (8YZK)	76	0.468364	8
AF	111	GPRC5D (8YZK)	78	2.95621	11
AF	112	GPRC5D (8YZK)	79	1.29861	5
AF	115	GPRC5D (8YZK)	82	2.55135	8
AF	120	GPRC5D (8YZK)	87	2.50022	5
AF	121	GPRC5D (8YZK)	88	1.25156	6
AF	123	GPRC5D (8YZK)	90	0.517524	5
AF	124	GPRC5D (8YZK)	91	1.71179	7
AF	127	GPRC5D (8YZK)	94	1.5418	11
AF	128	GPRC5D (8YZK)	95	1.25374	8
AF	131	GPRC5D (8YZK)	98	0.385492	7
AF	132	GPRC5D (8YZK)	99	0.479216	8
AF	178	GPRC5D (8YZK)	145	1.13735	6
AF	181	GPRC5D (8YZK)	148	1.61878	5
			Average	1.18776
			SD	0.846434

## Sheet: GPRC5D (8YZK)_MODELLER
model	model_residue	target	target_residue	heavy_atom_rmsd_A	n_common_heavy_atoms
MODELLER	101	GPRC5D (8YZK)	68	0.622051	5
MODELLER	104	GPRC5D (8YZK)	71	1.76807	8
MODELLER	105	GPRC5D (8YZK)	72	0.627104	4
MODELLER	108	GPRC5D (8YZK)	75	1.08978	4
MODELLER	109	GPRC5D (8YZK)	76	1.98762	8
MODELLER	111	GPRC5D (8YZK)	78	2.33511	11
MODELLER	112	GPRC5D (8YZK)	79	1.84945	5
MODELLER	115	GPRC5D (8YZK)	82	2.53381	8
MODELLER	120	GPRC5D (8YZK)	87	2.72708	5
MODELLER	121	GPRC5D (8YZK)	88	1.39099	6
MODELLER	123	GPRC5D (8YZK)	90	1.19697	5
MODELLER	124	GPRC5D (8YZK)	91	1.96048	7
MODELLER	127	GPRC5D (8YZK)	94	1.8289	11
MODELLER	128	GPRC5D (8YZK)	95	2.38174	8
MODELLER	131	GPRC5D (8YZK)	98	1.96078	7
MODELLER	132	GPRC5D (8YZK)	99	1.83346	8
MODELLER	178	GPRC5D (8YZK)	145	1.36979	6
MODELLER	181	GPRC5D (8YZK)	148	1.39095	5
			Average	1.71412
			SD	0.600646

[truncated: 2 more sheets: GPRC5D (8YZK)_SWISS-MODEL, GPRC5D (9IMA)_GPRC5D (8YZK)]
