# Supplementary material for: Small molecule inhibitor of orphan GPCR dimerization improves host defense and blood pressure control in mice
Source: J Clin Invest. 2026 Aug 3;136(15):e203162. doi: 10.1172/JCI203162 (PMC13430022; doi:10.1172/JCI203162)
Supplement: Supporting data values [file jci-136-203162-s103.xlsx]

## Sheet: Fig. 1C
cAMP_RPMs	Veh								Buta
G5b-wt	36.8539	36.0431	35.2502	35.5745	37.5262	37.276	38.2869	39.1938	47.9417	48.1303	52.6094	48.4462	47.1097	49.866	47.7442	51.2183
G5b-mut	38.1363	38.4369	40.5554	40.0281	38.6723	43.4751	43.7669	35.0583	39.353	34.7527	39.9758	38.0366	37.3585	38.0733	45.5593	48.0638
Control	33.6322	34.1645	32.8493	35.7189	36.0266	31.904	35.5082	29.2142	48.3888	48.3256	56.1736	53.0306	45.4293	50.3926	45.3787	49.7783
G5b-KO	38.561	39.3254	34.0087	36.4511	37.6898	36.7356	35.7259	35.8855	37.5157	40.21	39.5317	38.4602	38.2827	37.9428	39.0588	37.3551

## Sheet: Fig. 1D
Migrated RPMs	Basal						CCL5						C5a						fMLP
G5b-wt	4868.08	3501.81	5228.1	4504.87	3869.66	5385.39	21777.2	21345.7	20627.5	19364.8	20460.9	16654.6	44018.4	40079.3	37919.5	47994	51625.1	45119	29394.5	30690.3	25548.9	20034.7	20961.9	18277.6
G5b-mut	10115.6	7938.49	6022.7	6987.33	4974.94	4193.88	29015.3	27698.1	35531.6	29185	25310.5	27804	58800.1	53809.5	78003.8	81696.3	67454.3	54025	42094.4	44440.5	28608.5	38409	31281.5	27210.2
Control	5837.84	6445.6	4880.81	4932.86	4170.55	4126.14	19494	17895.7	23025.9	19593.8	15186.8	15831.7	24974.5	24699	51266.9	57701.8	51927.5	55105.6	28598.6	19605.6	25983.4	18971.7	21769	19363.6
G5b-KO	17788.1	17518.4	18061.1	18082.4	12273.3	9867.75	47872.5	50673.7	59793.3	57831	57266.2	52012.6	73272.2	102178	93864.5	95107.6	98004.4	75071.6	51329.3	57711.2	55904	64467.2	55231.4	49883.2

## Sheet: Fig. 1E
Minuetes	Mean fluo. RPMs
	WT						G5b-mut
0	1.87e-07	1.18e-07	1.62e-06	1.29e-07	9.95e-08	1.06e-07	1.54e-06	7.66e-08	1.64e-06	8.82e-08	7.51e-08	7.32e-08
10	1.87e-07	1.07e-06	7.35e-07	7.05e-07	1.16e-07	1.08e-07	1.26e-06	1.09e-07	4.93e-06	1.09e-07	8.88e-08	4.99e-07
20	1.87e-06	1.07e-06	1.32e-06	3.52e-07	2.63e-07	1.4e-07	2.11e-06	7.66e-07	6.14e-06	5.84e-07	1.13e-06	1.3e-06
30	1.01e-05	4.6e-06	2.79e-06	1.41e-06	3.16e-06	9.82e-07	9.13e-06	3.5e-06	1.25e-05	4.09e-06	5.43e-06	6.79e-06
40	2.32e-05	1.33e-05	9.26e-06	6.34e-06	6.32e-06	1.54e-06	1.76e-05	1.34e-05	2.66e-05	1.04e-05	1.26e-05	1.97e-05
50	4.17e-05	1.85e-05	1.6e-05	1.09e-05	9.48e-06	2.1e-06	2.98e-05	1.97e-05	4.61e-05	1.6e-05	2.72e-05	3.02e-05
60	4.32e-05	2.28e-05	1.81e-05	1.34e-05	8.56e-06	3.09e-06	4.76e-05	3.14e-05	6.85e-05	2.39e-05	3.9e-05	4.74e-05
70	6.19e-05	3.11e-05	3.28e-05	2.27e-05	1.4e-05	3.65e-06	6.16e-05	4.43e-05	8.15e-05	3.34e-05	4.06e-05	5.21e-05
80	6.96e-05	3.8e-05	3.92e-05	2.73e-05	1.98e-05	5.47e-06	7.48e-05	5.39e-05	0.000103	4.45e-05	5.18e-05	6.83e-05
90	6.53e-05	3.05e-05	3.56e-05	2.36e-05	1.61e-05	5.19e-06	8.66e-05	6.09e-05	0.000105	4.58e-05	6.24e-05	7.24e-05
100	8.29e-05	4.05e-05	4.32e-05	3.12e-05	2.28e-05	6.17e-06	9.63e-05	6.29e-05	0.000108	5.4e-05	6.95e-05	7.74e-05
110	8.01e-05	4.6e-05	6.04e-05	3.03e-05	3.39e-05	6.45e-06	0.000131	8.71e-05	0.000124	7.1e-05	8.75e-05	9.73e-05
120	6.72e-05	3.98e-05	4.91e-05	2.85e-05	2.38e-05	6.03e-06	0.000114	8.46e-05	0.000117	6.55e-05	8.01e-05	8.44e-05
130	6.92e-05	4.48e-05	5.63e-05	2.87e-05	2.46e-05	5.89e-06	0.000122	9.11e-05	0.000114	7.26e-05	8.27e-05	8.89e-05
140	7.48e-05	4.8e-05	5.88e-05	2.57e-05	2.69e-05	6.31e-06	0.000127	0.000104	0.000122	8.31e-05	9.96e-05	9.87e-05
150	6.36e-05	4.35e-05	5.06e-05	2.41e-05	2.71e-05	5.33e-06	0.000117	0.000101	0.00011	7.35e-05	9.17e-05	8.55e-05
160	7.41e-05	4.77e-05	5.78e-05	2.87e-05	2.74e-05	4.77e-06	0.000129	0.000122	0.000124	9.11e-05	0.000107	9.27e-05
170	7.28e-05	3.75e-05	5.91e-05	2.52e-05	2.27e-05	4.91e-06	0.000146	0.000124	0.000125	9.46e-05	0.000112	9.32e-05
180	7.63e-05	3.8e-05	6.63e-05	2.56e-05	2.63e-05	6.17e-06	0.000142	0.000126	0.000135	9.05e-05	0.000112	9e-05
190	7.78e-05	3.72e-05	6.23e-05	2.77e-05	2.6e-05	6.17e-06	0.000156	0.000141	0.000145	9.46e-05	0.000128	0.000103
200	7.58e-05	3.69e-05	6.1e-05	2.82e-05	2.41e-05	5.19e-06	0.000152	0.000141	0.000141	9.37e-05	0.00012	0.000107
210	7.93e-05	4e-05	6.25e-05	3.31e-05	2.63e-05	5.47e-06	0.000154	0.00015	0.000149	0.000101	0.000129	0.000111
220	7.33e-05	3.59e-05	5.23e-05	3.03e-05	2.23e-05	5.19e-06	0.000158	0.00015	0.000148	0.000101	0.000131	0.000102
230	7.43e-05	4.32e-05	5.91e-05	3.59e-05	2.66e-05	5.61e-06	0.000161	0.000159	0.00015	0.000108	0.000134	0.000104
240	7.44e-05	4.48e-05	6.79e-05	3.56e-05	2.85e-05	6.45e-06	0.000158	0.000165	0.000158	0.000115	0.000146	0.000117
250	6.34e-05	4.41e-05	6.26e-05	3.31e-05	2.62e-05	6.03e-06	0.000156	0.000162	0.000143	9.83e-05	0.000144	0.000115
260	6.6e-05	5.21e-05	7.48e-05	3.72e-05	3.19e-05	7.01e-06	0.000161	0.000159	0.000152	0.000103	0.000146	0.000119
270	6.4e-05	5.09e-05	7.77e-05	3.65e-05	2.75e-05	6.45e-06	0.000156	0.000165	0.000162	0.00011	0.000148	0.000127
280	6.08e-05	5.04e-05	7.55e-05	2.8e-05	2.77e-05	6.73e-06	0.000144	0.000156	0.000143	9.63e-05	0.00014	0.000117
290	5.93e-05	5.52e-05	8.7e-05	3.08e-05	2.73e-05	7.15e-06	0.000152	0.000168	0.000154	0.000111	0.000152	0.000129
300	5.16e-05	5.09e-05	8.5e-05	2.78e-05	2.32e-05	6.73e-06	0.000139	0.000163	0.000147	0.000107	0.000146	0.000132
310	5.24e-05	4.9e-05	7.82e-05	2.26e-05	2.31e-05	7.3e-06	0.000142	0.000157	0.00014	0.000109	0.000149	0.000133
320	5.84e-05	5.23e-05	7.88e-05	2.17e-05	2.4e-05	7.3e-06	0.000141	0.000164	0.000144	0.000113	0.000151	0.000145
330	5.42e-05	5.3e-05	5.66e-05	2.2e-05	2.28e-05	1.05e-05	0.000144	0.000154	0.000132	0.000108	0.000152	0.000132
340	6.27e-05	5.56e-05	5.48e-05	2.04e-05	2.38e-05	1.01e-05	0.000148	0.000151	0.000127	0.000104	0.000148	0.000123
350	5.97e-05	5.41e-05	5.44e-05	2.03e-05	2.13e-05	8.14e-06	0.000152	0.000151	0.000128	9.91e-05	0.000149	0.000123
360	5.97e-05	5.7e-05	5.63e-05	2.31e-05	2.41e-05	6.45e-06	0.000148	0.000152	0.000117	9.48e-05	0.000152	0.000124
370	5.8e-05	5.7e-05	5.7e-05	2.38e-05	2.15e-05	5.75e-06	0.000154	0.000154	0.000101	0.000103	0.000155	0.000117
380	5.65e-05	5.61e-05	5.13e-05	2.33e-05	1.8e-05	5.47e-06	0.000149	0.000142	9.07e-05	9.75e-05	0.000152	0.000107
390	6.02e-05	6.22e-05	5.51e-05	2.45e-05	1.28e-05	9.82e-07	0.00015	0.000136	7.86e-05	9.81e-05	0.000156	9.66e-05
400	5.57e-05	6.13e-05	5.32e-05	2.5e-05	1.04e-05	1.4e-07	0.000153	0.000125	6.01e-05	9.18e-05	0.00015	9.11e-05
410	5.72e-05	5.61e-05	4.72e-05	2.66e-05	1.11e-05	1.4e-07	0.000144	0.000116	4.8e-05	8.47e-05	0.000147	8.57e-05
420	4.55e-05	6.01e-05	4.42e-05	2.85e-05	7.9e-06	2.81e-07	0.000133	0.000107	4.34e-05	8.97e-05	0.000149	8.64e-05

## Sheet: Fig. 1F
Mean fluo. RPMs (AUC)
Control	G5b-KO	G5b-wt	G5b-mut
0.0008368	0.005102	0.002456	0.004994
0.002702	0.004299	0.001732	0.004665
0.002134	0.01025	0.002151	0.004514
0.004349	0.008353	0.001007	0.003261
0.004732	0.004198	0.0008478	0.004482
0.001508	0.006646	0.0002109	0.00381

## Sheet: Fig. 1G
Hours	Body weight change (%)
	WT					G5b-mut
0	0	0	0	0	0	0	0	0	0	0
6	-4	-3	-3	-4	-4	-2	-2	-2	-3	-2
12	-6	-5	-6	-6	-5	-5	-4	-5	-6	-5
18	-8	-10	-10	-11	-12	-7	-7	-8	-8	-9
24	-13	-17	-14	-16	-14.2	-12	-11	-12	-13	-13

## Sheet: Fig. 1H
CFU per lavage
WT	G5b-mut
5160000	1230000
6120000	2430000
3750000	2250000
8040000	2910000
6660000	2700000

## Sheet: Fig. 1I
Hours	CCR2+ cells in lavage
	G5b-wt						G5b-mut
0	42694.6	15033.3	50537.1	19141.2	28896.8	34884	17832.8	33877	27508.1	21748.3	41172.7	26568.5
24	98905.3	86117.9	99994.3	124533	144609		163076	197358	173563	157968	152380

## Sheet: Fig. 1J
Hours	Ly6C+ cells in lavage
	G5b-wt						G5b-mut
0	5106.13	2457.61	5941.33	14653.5	3311.65	6560.04	3225.08	3846.5	12346.6	4736.02	7123.02	5668.52
24	4.63555e+06	5.66582e+06	5.05573e+06	5.66023e+06	3.73099e+06		4.39351e+06	7.60838e+06	4.83788e+06	8.11947e+06	6.21746e+06

## Sheet: Fig. 2C
Minuetes	Mean fluo. RPM
	G5B decoy			G5B control			None
0	6.81837e-06	1.8549e-05	4.7916e-06	5.01837e-07	3.7696e-07	4.0373e-07	2.57125e-06	4.4931e-07	6.8192e-06
10	1.04818e-05	9.9161e-06	9.8674e-06	1.05996e-06	1.3653e-06	2.6864e-06	1.78006e-06	2.983e-06	4.2121e-05
20	7.2519e-05	0.00013852	7.6371e-05	3.26111e-06	4.039e-05	5.6385e-06	1.30866e-05	4.0729e-06	4.2713e-05
30	0.000401856	0.00042208	0.00035573	2.5867e-05	6.0587e-05	3.1638e-05	2.18433e-05	4.4844e-06	4.3375e-05
40	0.000652336	0.00081056	0.00058806	5.04049e-05	7.04e-05	6.7043e-05	2.58099e-05	4.1878e-06	4.6323e-05
50	0.00105408	0.00140789	0.00100494	0.000113754	0.00012674	0.00011272	3.71689e-05	5.3569e-06	5.225e-05
60	0.00125769	0.0020489	0.00120304	0.000159556	0.00015419	0.00017352	5.9365e-05	8.0622e-06	6.5033e-05
70	0.00143167	0.00229964	0.00135462	0.000151268	0.00017893	0.00020659	6.86636e-05	1.0458e-05	7.0493e-05
80	0.00177163	0.00227965	0.00145033	0.000164835	0.00019854	0.00023167	7.2655e-05	1.1993e-05	7.4847e-05
90	0.00214474	0.00214386	0.00168769	0.000217634	0.00026419	0.00026912	9.85122e-05	2.1411e-05	0.0001042
100	0.00199757	0.00219092	0.00157125	0.000178701	0.00023252	0.00028439	9.93984e-05	1.6681e-05	7.8677e-05
110	0.00184581	0.00187662	0.00144704	0.000172153	0.00026295	0.00031155	0.000113434	2.2263e-05	9.3687e-05
120	0.00179714	0.00186913	0.00153518	0.000219397	0.00028901	0.00036679	0.000131664	2.1897e-05	9.9047e-05
130	0.0015322	0.00168538	0.00134673	0.000192488	0.00027819	0.00035405	0.000135254	2.4294e-05	9.8574e-05
140	0.0014075	0.00168186	0.0012921	0.000192725	0.00028708	0.00035669	0.000133497	2.6699e-05	9.7223e-05
150	0.00122884	0.00153367	0.00116401	0.000165317	0.00029457	0.00035347	0.00013166	2.9895e-05	0.00011022
160	0.0011759	0.0014863	0.00116592	0.000217366	0.00031327	0.00037807	0.000147193	3.8261e-05	0.00011688
170	0.00109908	0.0013405	0.00095301	0.000195017	0.00027469	0.00035515	0.000137652	3.1824e-05	0.00010505
180	0.0010156	0.00115009	0.00080283	0.000202886	0.00027394	0.00036131	0.000140685	3.8516e-05	0.00011537
190	0.000965526	0.00109142	0.0007518	0.000207155	0.00028031	0.00037903	0.00014045	3.8842e-05	0.00011701
200	0.000852099	0.0009789	0.0006704	0.000176371	0.00027766	0.00037135	0.000169064	4.3888e-05	0.00013768
210	0.000773981	0.00088401	0.00062582	0.000198794	0.00028038	0.00034718	0.000157537	3.9107e-05	0.00012797
220	0.000654006	0.00078854	0.00048672	0.000178214	0.00027916	0.00029597	0.000148357	4.2158e-05	0.000126
230	0.00060181	0.00072658	0.00044422	0.000195196	0.00026411	0.00029905	0.000163542	5.3816e-05	0.00012919
240	0.000556195	0.00060906	0.00034984	0.000194773	0.0002582	0.00031624	0.000153503	5.2581e-05	0.00012574
250	0.000486637	0.00056242	0.00029451	0.000221136	0.00023985	0.00029946	0.00016682	6.2285e-05	0.00014303
260	0.000470348	0.00055643	0.00025536	0.000192489	0.00021466	0.0002947	0.000161667	5.7337e-05	0.0001282
270	0.00038596	0.00050156	0.00023139	0.000169596	0.00022598	0.00031259	0.000173868	6.0449e-05	0.00015021
280	0.000381745	0.00051521	0.00024662	0.00017664	0.00020533	0.0003166	0.000179338	7.2549e-05	0.00014461
290	0.000365224	0.00046746	0.00020933	0.000177204	0.00019868	0.00029261	0.000164134	8.8894e-05	0.00014727
300	0.000348007	0.00044977	0.00019284	0.000180369	0.00019976	0.00028634	0.000164793	7.481e-05	0.00016852

## Sheet: Fig. 2D
Mean fluo. RPMs (AUC)
G5B decoy	G5B control	None
0.02349	0.002026	0.002795
0.02593	0.002645	0.005086
0.03629	0.009734	0.002413
0.03332	0.006885	0.0007615
0.03997	0.002352	0.001509
0.02958	0.01004	0.0006486
0.01682	0.004576	0.004674
0.0226	0.007778	0.001273
0.0316	0.01132	0.003115

[truncated: 119 more sheets: Fig. 2E, Fig. 2G, Fig. 2H, Fig. 2I, Fig. 2J, Fig. 2K, Fig. 3C, Fig. 3D, Fig. 3F, Fig. 3G, Fig. 3H, Fig. 3I, Fig. 3J, Fig. 3K, Fig. 3L, Fig. 3M, Fig. 3N, Fig. 4E, Fig. 4G, Fig. 4H …]
